# Supplementary material for: Transcriptional responses of soybean roots to colonization with the root endophytic fungus Piriformospora indica reveals altered phenylpropanoid and secondary metabolism
Source: Sci Rep. 2018 Jul 6;8:10227. doi: 10.1038/s41598-018-26809-3 (PMC6035220; doi:10.1038/s41598-018-26809-3)
Supplement: Supplementary file 6 — Supplementary Table S9 [file 41598_2018_26809_MOESM6_ESM.xlsx]

## Sheet: Upregulated Pathways
STable9: Metabolic Pathway Analyses (SoyCyc) -Upregulated genes mapped to SoyCyc metabolic pathways database.
Pathways are sorted in anabolic and catabolic categories so that the pathways at the top of the table have the largest number of genes or metabolites.
Anabolic Pathways	General Functional Category		Catabolic Pathways	General Functional Category
1,3,5-trimethoxybenzene biosynthesis	Secondary Metabolite Biosynthesis		betanidin degradation	Secondary Metabolite Degradation
2'-deoxymugineic acid phytosiderophore biosynthesis	Siderophore Biosynthesis		glutamine degradation I	Amino Acid Degradation
asparagine biosynthesis I	Amino Acid Biosynthesis		chitin degradation II	Carbohydrate Degradation
asparagine biosynthesis II	Amino Acid Biosynthesis		sucrose degradation III	Carbohydrate Degradation
B series fagopyritols biosynthesis	Secondary Metabolite Biosynthesis		starch degradation I	Carbohydrate Degradation
CDP-diacylglycerol biosynthesis I	Fatty Acid Biosynthesis		superoxide radicals degradation	Reactive Oxygen Species Degradation
CDP-diacylglycerol biosynthesis II	Fatty Acid Biosynthesis
citrulline biosynthesis	Amino Acid Biosynthesis
flavonol biosynthesis	Secondary Metabolite Biosynthesis
free phenylpropanoid acid biosynthesis	Secondary Metabolite Biosynthesis
furaneol biosynthesis	Secondary Metabolite Biosynthesis
hydroxyjasmonate sulfate biosynthesis	Hormone Biosynthesis
leucodelphinidin biosynthesis	Secondary Metabolite Biosynthesis
leucopelargonidin and leucocyanidin biosynthesis	Secondary Metabolite Biosynthesis
linalool biosynthesis	Secondary Metabolite Biosynthesis
luteolin biosynthesis	Secondary Metabolite Biosynthesis
nicotianamine biosynthesis	Amino Acid Biosynthesis
phenylpropanoid biosynthesis	Secondary Metabolite Biosynthesis
phosphate acquisition	Inorganic Nutrient Metabolism
putrescine biosynthesis III	Amine/Polyamine Biosynthesis
stachyose biosynthesis	Carbohydrate biosynthesis
suberin biosynthesis	Cell Structure Biosynthesis
thiamin diphosphate biosynthesis IV (eukaryotes)	Cofactors, Prosthetic Groups, Electron Carriers Biosynthesis
triacylglycerol biosynthesis	Fatty Acid Biosynthesis

## Sheet: Downregulated Pathways
Supplementary Table S9: Metabolic Pathway Analyses (SoyCyc) -Downregulated genes were mapped to SoyCyc metabolic pathways database in Soybase.
Pathways are sorted in anabolic and catabolic processes. Within each process, pathways are sorted such that those at the top of the table have the largest number of genes.
Transcriptional responses of soybean roots to colonization with the root endophytic fungus Piriformospora indica reveals altered phenylpropanoid and secondary metabolism
Ruchika Bajaj, Yinyin Huang, Sebhat Gebrechristos, Brian Mikolajczyk, Heather Brown, Ram Prasad, Ajit Varma, Kathryn E. Bushley
Anabolic Pathways	General Functional Category		Catabolic Pathways	General Functional Category
flavonoid biosynthesis - dihydrokamphaerol	Secondary Metabolite Biosynthesis		methionine degradation I (to homocysteine)	Amino Acid Degradation
pinobanksin biosynthesis	Secondary Metabolite Biosynthesis		linamarin degradation	Secondary Metabolite Degradation
flavonoid biosynthesis (in equisetum)	Secondary Metabolite Biosynthesis		lotaustralin degradation	Secondary Metabolite Degradation
leucopelargonidin and leucocyanidin biosynthesis	Secondary Metabolite Biosynthesis		sucrose degradation III	Carbohydrate Degradation
leucodelphinidin biosynthesis	Secondary Metabolite Biosynthesis		xylose degradation IV	Carbohydrate Degradation
dalcochinin biosynthesis	Secondary Metabolite Biosynthesis		spermine and spermidine degradation III	Amine/Polyamine Degradation
S-adenosyl-L-methionine cycle II	Amino Acid Biosynthesis		betanidin degradation	Secondary Metabolite Degradation
dalpatein and dalnigrein biosynthesis	Secondary Metabolite Biosynthesis		glutamate degradation IV	Amino Acid Degradation
cutin biosynthesis	Cell Structures Biosynthesis
2'-deoxymugineic acid phytosiderophore biosynthesis	Siderophore Biosynthesis
suberin biosynthesis	Cell Structures Biosynthesis
jasmonic acid biosynthesis	Hormone Biosynthesis
S-adenosyl-L-methionine biosynthesis	Cofactors, Prosthetic Groups, Electron Carriers Biosynthesis
ethylene biosynthesis I (plants)	Hormone Biosynthesis
B series fagopyritols biosynthesis	Secondary Metabolite Biosynthesis
aerobic respiration (cytochrome c)	Respiration
phosphatidylcholine acyl editing	Fatty Acid and Lipid Biosynthesis
sphingolipid biosynthesis (plants)	Fatty Acid and Lipid Biosynthesis
Rubisco shunt	Respiration
phloridzin biosynthesis	Secondary Metabolite Biosynthesis
cytokinins-O-glucoside biosynthesis	Hormone Biosynthesis
very long chain fatty acid biosynthesis I	Fatty Acid and Lipid Biosynthesis
triacylglycerol biosynthesis	Fatty Acid and Lipid Biosynthesis
fatty acid activation	Fatty Acid and Lipid Biosynthesis
fatty acid β-oxidation II (peroxisome)	Fatty Acid and Lipid Degradation
phenylpropanoid biosynthesis	Secondary Metabolite Biosynthesis
linoleate biosynthesis I (plants)	Secondary Metabolite Biosynthesis
calmodulin regulated calcium transport	Transport
phosphatidate metabolism, as a signaling molecule	Fatty Acid and Lipid Degradation
stachyose biosynthesis	Carbohydrate Biosynthesis
aromatic polyketides biosynthesis	Aromatic Compound Biosynthesis
glycolysis II (from fructose-6P)	Glycolysis
glycolysis I	Glycolysis
glycolysis IV (plant cytosol)	Glycolysis
L-dopachrome biosynthesis	Other
resveratrol biosynthesis	Secondary Metabolite Biosynthesis
