# Supplementary material for: Transcriptional responses of soybean roots to colonization with the root endophytic fungus Piriformospora indica reveals altered phenylpropanoid and secondary metabolism
Source: Sci Rep. 2018 Jul 6;8:10227. doi: 10.1038/s41598-018-26809-3 (PMC6035220; doi:10.1038/s41598-018-26809-3)
Supplement: Supplementary file 7 — Supplementary Table S10 [file 41598_2018_26809_MOESM7_ESM.xlsx]

## Sheet: Upregulation
STable 10: Metabolic Pathway Analysis for upregulated genes. The fold change of genes mapping to enzymes in each pathway step (indicated by Enzyme Commission (EC) number) are color coded according to log2 foldchange with red indicating highly upregulated in the dataset and blue highly downregulated.
Enzyme	EC#	General pathway	Description/Information
nicotianamine	2.5.1.43	nicotianamine biosynthesis	3 S-adenosyl-L-methionine → nicotianamine + 3 S-methyl-5'-thioadenosine + 3 H+
caffeate O-methyltransferase	2.1.1.68	phenylpropanoid biosynthesis	5-hydroxy-coniferaldehyde + S-adenosyl-L-methionine → S-adenosyl-L-homocysteine + sinapaldehyde + H+]
3,5-dimethoxyphenol_O-methyltransferase	2.1.1.68	ferulate and sinapate biosynthesis	5-hydroxy-coniferaldehyde + S-adenosyl-L-methionine → S-adenosyl-L-homocysteine + sinapaldehyde + H+]
Peroxidase	1.11.1.7	betanidin degradation	2 betanidin + hydrogen peroxide = betanidin + betanidin quinone + 2 H2O]
3,5-dimethoxyphenol_O-methyltransferase	2.1.1.68	free phenylpropanoid acid biosynthesis	trans-caffeate + S-adenosyl-L-methionine → ferulate + S-adenosyl-L-homocysteine + H+]
5-epi-aristolochene_hydroxylase//3-deoxycapsidiol_hydroxylase//1-deoxycapsidiol_hydroxylase	1.14.13.-	capsidiol biosynthesis	(+)-5-epi-aristolochene + NADPH + oxygen + H+ → 3-deoxy-capsidiol + NADP+ + H2O]
4-phytase	3.1.3.2	superpathway of thiamin diphosphate biosynthesis III (eukaryotes)	thiamin phosphate + H2O → thiamin + phosphate]
asparagine synthase (glutamine-hydrolysing)	6.3.5.4	asparagine biosynthesis I	L-glutamine + L-aspartate + ATP + H2O = L-glutamate + L-asparagine + AMP + diphosphate + H+]
flavonoid 3'-monooxygenase	1.14.13.21	leucopelargonidin and leucocyanidin biosynthesis	dihydrokaempferol + NADPH + oxygen + H+→ trans dihydroquercetin + NADP+ + H2O]
flavonoid 3'-monooxygenase	1.14.13.21	leucodelphinidin biosynthesis	dihydrokaempferol + NADPH + oxygen + H+→ trans dihydroquercetin + NADP+ + H2O]
1-acylglycerol-3-phosphate O-acyltransferase	2.3.1.15	triacylglycerol biosynthesis	a long-chain acyl-CoA + sn-glycerol-3-phosphate → a 1-acyl-sn-glycerol-3-phosphate + coenzyme A]
1-acylglycerol-3-phosphate O-acyltransferase	2.3.1.15	CDP-diacylglycerol biosynthesis II	an acyl-[acp] + sn-glycerol-3-phosphate → a 1-acyl-sn-glycerol-3-phosphate + a holo-[acp]
levanase//inulinase	3.2.1.26	sucrose degradation III	sucrose + H2O → α-D-glucose + β-D-fructofuranose]
flavonoid 3'-monooxygenase	1.14.13.21	luteolin biosynthesis	apigenin + NADPH + oxygen + H+ → luteolin + NADP+ + H2O]
flavonoid 3'-monooxygenase	1.14.13.21	flavonol biosynthesis	dihydrokaempferol + NADPH + oxygen + H+→ trans dihydroquercetin + NADP+ + H2O
1-acylglycerol-3-phosphate O-acyltransferase	2.3.1.15	triacylglycerol biosynthesis	a long-chain acyl-CoA + sn-glycerol-3-phosphate → a 1-acyl-sn-glycerol-3-phosphate + coenzyme A
orcinol_O-methyltransferase	2.1.1.-	1,3,5-trimethoxybenzene biosynthesis	3,5-dimethoxyphenol + S-adenosyl-L-methionine → 1,3,5-trimethoxybenzene + S-adenosyl-L-homocysteine + H+
1-acylglycerol-3-phosphate O-acyltransferase	2.3.1.15	CDP-diacylglycerol biosynthesis II	an acyl-[acp] + sn-glycerol-3-phosphate → a 1-acyl-sn-glycerol-3-phosphate + a holo-[acp]
beta-fructofuranosidase	2.4.1.99		2 sucrose = an inulin + β-D-glucose
purple acid phosphatase PAP	3.1.3.2	phosphate acquisition	a phosphate monoester + H2O → an alcohol + phosphate]
Ornithine decarboxylase	4.1.1.17	putrescine biosynthesis III	L-ornithine + H+ → CO2 + putrescine]
(E,E)-geranyllinalool synthase	4.2.3.25	linalool biosynthesis	geranyl diphosphate + H2O → (3S)-linalool + diphosphate]
alpha-amylase	3.2.1.1	starch degradation I	starch + n H2O → a large-branched glucan
alpha-amylase	3.2.1.1	starch degradation I	a long-linear glucan + n H2O → n short glucans
galactinol synthase	2.4.1.123	stachyose biosynthesis	myo-inositol + UDP-D-galactose → galactinol + UDP + H+

## Sheet: Downregulation
Supplementary Table S10: Metabolic Pathway Analysis for downregulated genes. The fold change of genes mapping to enzymes in each pathway step (indicated by Enzyme Commission (EC) number) are color coded according to log2 foldchange with red indicating highly upregulated in the dataset and blue highly downregulated.
Transcriptional responses of soybean roots to colonization with the root endophytic fungus Piriformospora indica reveals altered phenylpropanoid and secondary metabolism
Ruchika Bajaj, Yinyin Huang, Sebhat Gebrechristos, Brian Mikolajczyk, Heather Brown, Ram Prasad, Ajit Varma, Kathryn E. Bushley
Enzyme	EC#	General pathway	Description/Information
flavanone 3-dioxygenase	1.14.11.9	flavonoid biosynthesis	[(2S)-naringenin + 2-oxoglutarate + oxygen → CO2 + succinate + dihydrokaempferol]
gibberellin_20-oxidase	1.14.11.9	leucodelphinidin biosynthesis	[eriodictyol + 2-oxoglutarate + oxygen → transdihydroquercetin + CO2 + succinate]
gibberellin_20-oxidase	1.14.11.9	leucopelargonidin and leucocyanidin biosynthesis	[eriodictyol + 2-oxoglutarate + oxygen → transdihydroquercetin + CO2 + succinate]
methionine adenosyltransferase	2.5.1.6	S-adenosyl-L-methionine biosynthesis	[ATP + L-methionine + H2O → S-adenosyl-L-methionine + phosphate + diphosphate]
fatty acid ω-hydroxylase	1.14.13.-	suberin biosynthesis	[oleate + 2 NADPH + oxygen → 18-hydroxyoleate + 2 NADP+ + H2O]
fatty acid ω-hydroxylase	1.14.13.-	cutin biosynthesis	[oleate + 2 NADPH + oxygen → 18-hydroxyoleate + 2 NADP+ + H2O]
methionine adenosyltransferase	2.5.1.6	ethylene biosynthesis 1 (plants)	[ATP + L-methionine + H2O → S-adenosyl-L-methionine + phosphate + diphosphate]
methionine adenosyltransferase	2.5.1.6	methionine degradation I (to homocysteine)	[ATP + L-methionine + H2O → S-adenosyl-L-methionine + phosphate + diphosphate]
naringenin-chalcone synthase	2.3.1.74	flavonoid biosynthesis	[4-coumaroyl-CoA + 3 malonyl-CoA + 3 H+ → naringenin chalcone + 3 CO2 + 4 coenzyme A]
catechol oxidase	1.10.3.1	esculetin biosynthesis	[2 cis-caffeate + oxygen → 2 3-(2-propenoic acid)-o-benzoquinone + 2 H2O]
phlorisovalerophenone_synthase	2.3.1.156	hyperforin biosynthesis	[3 malonyl-CoA + isobutyryl-CoA + 3 H+ → phlorisobutyrophenone + 3 CO2 + 4 coenzyme A]
Hexosyltransferases	2.4.1.-	B series fagopyritols biosynthesis	[1D-chiro-inositol + UDP-D-galactose → fagopyritol B1 + UDP + H+]
phlorisovalerophenone_synthase	2.3.1.95	resveratrol biosynthesis	[4-coumaroyl-CoA + 3 malonyl-CoA + 3 H+ →trans-resveratrol + 4 CO2 + 4 coenzyme A]
phosphatidate phosphatase	3.1.3.4	triacylglycerol biosynthesis	[a 1,2-diacyl-sn-glycerol-3-phosphate + H2O → a 1,2-diacylglycerol + phosphate]
fagopyritol_synthase	2.4.1.-	B series fagopyritols biosynthesis	[1D-chiro-inositol + UDP-D-galactose → fagopyritol B1 + UDP + H+]
phlorisovalerophenone_synthase	2.3.1.95	resveratrol biosynthesis	[4-coumaroyl-CoA + 3 malonyl-CoA + 3 H+ →trans-resveratrol + 4 CO2 + 4 coenzyme A]
	EC 2.7.1	sphingolipid biosynthesis (plants)	[an L-1-phosphatidyl-inositol + a plant ceramide (I) → an inositolphosphorylceramide + a 1,2-diacylglycerol]
acetate-CoA ligase	6.2.1.3	fatty acid activation	[a long-chain fatty acid + ATP + coenzyme A → a long-chain acyl-CoA + AMP + diphosphate]
fatty acid elongase	2.3.1.119	sciadonic acid biosynthesis	[linoleoyl-CoA + malonyl-CoA + 2 NADPH + 3 H+ → (11Z,14Z)-icosa-11,14-dienoyl-CoA + CO2 + coenzyme A + 2 NADP+ + H2O]
acetate-CoA ligase	6.2.1.3	linoleate biosynthesis I (plants)	[oleate + ATP + coenzyme A → oleoyl-CoA + AMP + diphosphate]
pyruvate kinase	2.7.1.40	glycolysis I	[pyruvate + ATP ← phosphoenolpyruvate + ADP + H+]
12-oxophytodienoate reductase	1.3.1.42	jasmonic acid biosynthesis	[3-oxo-2-(cis-2'-pentenyl)-cyclopentane-1-octanoate + NADP+ ← 12-oxo-cis-10,15-phytodienoate + NADPH + H+]
cytochrome-c oxidase	1.9.3.1	aerobic respiration (cytochrome c)	[4 a reduced c-type cytochrome + oxygen → 4 an oxidized cytochrome c + 2 H2O]
pyruvate kinase	2.7.1.40	Rubisco shunt	[pyruvate + ATP ← phosphoenolpyruvate + ADP + H+]
acetate-CoA ligase	6.2.1.3	fatty acid β-oxidation II (core pathway)	[a 2,3,4-saturated fatty acid + ATP + coenzyme A → a 2,3,4-saturated fatty acyl CoA + AMP + diphosphate]
beta-primeverosidase	3.2.1.21	linamarin degradation	[linamarin + H2O → acetone cyanohydrin + β-D-glucose]
pyruvate kinase	2.7.1.40	glycolysis IV (plant cytosol)	[pyruvate + ATP ← phosphoenolpyruvate + ADP + H+]
beta-primeverosidase	3.2.1.21	lotaustralin degradation	[lotaustralin + H2O → (2R)-2-hydroxy-2-methylbutanenitrile + β-D-glucose]
Hexosyltransferases	2.4.1.-	cytokinins-O-glucoside biosynthesis	[UDP-D-glucose + dihydrozeatin → dihydrozeatin-O-glucoside + UDP + H+]
pyruvate kinase	2.7.1.40	glycolysis II (from fructose-6P)	[pyruvate + ATP ← phosphoenolpyruvate + ADP + H+]
levanase//inulinase	3.2.1.26	sucrose degradation III	[sucrose + H2O → α-D-glucose + β-D-fructofuranose]
	1.14.11.9	leucodelphinidin biosynthesis	[3',4',5'-pentahydroxyflavanone + 2-oxoglutarate + oxygen → dihydromyricetin + succinate + CO2]
